# Supplementary material for: Differing terminology used to describe antimicrobial resistance can influence comprehension and subsequent behavioural intent
Source: Commun Med (Lond). 2025 Apr 29;5:146. doi: 10.1038/s43856-025-00849-z (PMC12041392; doi:10.1038/s43856-025-00849-z)
Supplement: Supplementary file 4 — Supplementary Data [file 43856_2025_849_MOESM4_ESM.xlsx]

## Sheet: Supplementary Data
Supplementary Data – Full regression outputs for all models run.
Primary outcome: Attitudes towards AMR
Effect		Estimate	SE	95%CI Lower	95%CI Upper	p
Intercept		1.34	0.15	1.06	1.63	5.81541e-20
Treatment	Superbugs	0.15	0.08	-0.01	0.31	0.067
	Antibiotic Resistance	0.39	0.08	0.23	0.56	3.95047e-06
	The Antibiotic Crisis	0.3	0.08	0.13	0.46	0.00040428
Gender	Male	-0.21	0.06	-0.33	-0.08	0.001
	Other gender	0.11	0.45	-0.77	0.98	0.806
Age	25-39	0.05	0.1	-0.13	0.24	0.581
	40-54	0.64	0.1	0.44	0.84	2.39329e-10
	55+	1.02	0.1	0.82	1.22	2.28771e-23
Location	Midlands	-0.13	0.11	-0.34	0.09	0.241
	North	0.04	0.11	-0.17	0.25	0.687
	Northern Ireland	0.07	0.23	-0.38	0.52	0.765
	Scotland	-0.09	0.14	-0.36	0.18	0.527
	South and East	-0.05	0.1	-0.24	0.15	0.646
	Wales	-0.02	0.16	-0.33	0.29	0.9
Income	Less than £40,000	0.02	0.07	-0.11	0.14	0.819
Ethnicity	White	0.05	0.09	-0.11	0.22	0.538
Education	No degree	-0.43	0.07	-0.57	-0.29	1.39044e-09
	None of the above / Prefer not to say	-0.96	0.18	-1.32	-0.59	2.24436e-07
Antibiotic prescriber	Prescribe antibiotics	-0.04	0.19	-0.42	0.33	0.823
First language	Non-English First Language	-0.03	0.13	-0.28	0.22	0.8
Taken antibiotics in the past year	Taken antibiotics	0.11	0.06	-0.02	0.24	0.085
Employment	Inactive	-0.06	0.07	-0.21	0.08	0.408
	Unemployed	0.01	0.18	-0.34	0.36	0.944
Reference levels: Control treatment, Female, 18-24 years old, London, non-white, Bachelor’s degree, does not prescribe antibiotics, English as first language, has not taken antibiotics in the past year, and employed.
p-values are unadjusted for multiple comparisons.
Estimates are coefficients from a quasibinomial regression and represent a change to the log-odds of the outcome.
Exploratory outcome: It is important to address AMR
Effect		Estimate	SE	95%CI Lower	95%CI Upper	p
Intercept		1.91	0.25	1.43	2.39	8.51528e-15
Treatment	Superbugs	0	0.14	-0.27	0.27	0.986
	Antibiotic Resistance	0.3	0.15	0.01	0.59	0.043
	The Antibiotic Crisis	0.27	0.15	-0.02	0.55	0.072
Gender	Male	-0.37	0.11	-0.59	-0.16	0.001
	Other gender	0.81	1.03	-1.22	2.83	0.433
Age	25-39	-0.03	0.16	-0.33	0.28	0.869
	40-54	0.58	0.17	0.25	0.91	0.001
	55+	1.24	0.18	0.89	1.6	5.94998e-12
Location	Midlands	0.01	0.18	-0.35	0.38	0.938
	North	0.06	0.18	-0.29	0.41	0.741
	Northern Ireland	0.48	0.45	-0.4	1.37	0.281
	Scotland	0.06	0.24	-0.41	0.53	0.8
	South and East	0.04	0.16	-0.28	0.36	0.796
	Wales	0.14	0.28	-0.41	0.69	0.617
Income	Less than £40,000	0.12	0.12	-0.11	0.34	0.302
Ethnicity	White	0.1	0.14	-0.18	0.37	0.492
Education	No degree	-0.41	0.12	-0.65	-0.17	0.001
	None of the above / Prefer not to say	-1.32	0.28	-1.88	-0.77	3.25284e-06
Antibiotic prescriber	Prescribe antibiotics	-0.42	0.28	-0.97	0.13	0.133
First language	Non-English First Language	-0.13	0.21	-0.54	0.27	0.518
Taken antibiotics in the past year	Taken antibiotics	0.03	0.11	-0.18	0.25	0.771
Employment	Inactive	0.01	0.13	-0.26	0.27	0.967
	Unemployed	-0.18	0.28	-0.74	0.37	0.521
Reference levels: Control treatment, Female, 18-24 years old, London, non-white, Bachelor’s degree, does not prescribe antibiotics, English as first language, has not taken antibiotics in the past year, and employed.
p-values are unadjusted for multiple comparisons.
Estimates are coefficients from a binomial regression and represent a change to the log-odds of the outcome.
Exploratory outcome: AMR is an issue that could impact my own health
Effect		Estimate	SE	95%CI Lower	95%CI Upper	p
Intercept		0.88	0.19	0.51	1.24	2.46331e-06
Treatment	Superbugs	0.43	0.1	0.23	0.64	2.91816e-05
	Antibiotic Resistance	0.43	0.1	0.22	0.63	3.99766e-05
	The Antibiotic Crisis	0.13	0.1	-0.07	0.33	0.197
Gender	Male	-0.04	0.08	-0.19	0.12	0.636
	Other gender	0.19	0.57	-0.92	1.3	0.737
Age	25-39	0.1	0.12	-0.15	0.34	0.429
	40-54	0.56	0.13	0.31	0.81	1.28662e-05
	55+	0.9	0.13	0.65	1.14	2.16581e-12
Location	Midlands	-0.16	0.14	-0.43	0.12	0.26
	North	-0.09	0.13	-0.35	0.17	0.503
	Northern Ireland	0	0.29	-0.57	0.57	0.995
	Scotland	-0.26	0.17	-0.6	0.07	0.125
	South and East	-0.18	0.12	-0.42	0.07	0.153
	Wales	-0.02	0.2	-0.42	0.37	0.917
Income	Less than £40,000	0.01	0.08	-0.15	0.17	0.88
Ethnicity	White	0.01	0.11	-0.21	0.22	0.947
Education	No degree	-0.49	0.09	-0.67	-0.32	1.92266e-08
	None of the above / Prefer not to say	-0.65	0.25	-1.13	-0.16	0.009
Antibiotic prescriber	Prescribe antibiotics	0.24	0.27	-0.28	0.76	0.366
First language	Non-English First Language	0.03	0.16	-0.29	0.35	0.844
Taken antibiotics in the past year	Taken antibiotics	0.35	0.08	0.19	0.51	1.89643e-05
Employment	Inactive	-0.09	0.09	-0.27	0.09	0.327
	Unemployed	-0.18	0.21	-0.6	0.24	0.392
Reference levels: Control treatment, Female, 18-24 years old, London, non-white, Bachelor’s degree, does not prescribe antibiotics, English as first language, has not taken antibiotics in the past year, and employed.
p-values are unadjusted for multiple comparisons.
Estimates are coefficients from a binomial regression and represent a change to the log-odds of the outcome.
Exploratory outcome: AMR poses a risk to global health
Effect		Estimate	SE	95%CI Lower	95%CI Upper	p
Intercept		1.19	0.2	0.8	1.59	3.21946e-09
Treatment	Superbugs	0.35	0.11	0.13	0.57	0.002
	Antibiotic Resistance	0.41	0.12	0.18	0.63	0.000427675
	The Antibiotic Crisis	0.31	0.11	0.09	0.54	0.007
Gender	Male	-0.24	0.09	-0.41	-0.07	0.006
	Other gender	-0.17	0.57	-1.28	0.94	0.767
Age	25-39	-0.02	0.13	-0.28	0.24	0.889
	40-54	0.65	0.14	0.37	0.92	5.74613e-06
	55+	0.87	0.14	0.59	1.15	6.42603e-10
Location	Midlands	-0.2	0.15	-0.49	0.1	0.185
	North	0.04	0.15	-0.24	0.33	0.763
	Northern Ireland	0.35	0.35	-0.33	1.02	0.319
	Scotland	0.06	0.2	-0.33	0.44	0.777
	South and East	-0.04	0.14	-0.31	0.23	0.769
	Wales	-0.06	0.22	-0.49	0.37	0.797
Income	Less than £40,000	0	0.09	-0.18	0.18	0.981
Ethnicity	White	0.17	0.12	-0.06	0.4	0.14
Education	No degree	-0.4	0.1	-0.59	-0.21	4.86389e-05
	None of the above / Prefer not to say	-0.72	0.27	-1.25	-0.2	0.007
Antibiotic prescriber	Prescribe antibiotics	0.16	0.28	-0.39	0.7	0.574
First language	Non-English First Language	-0.08	0.17	-0.42	0.26	0.649
Taken antibiotics in the past year	Taken antibiotics	0.04	0.09	-0.13	0.22	0.632
Employment	Inactive	-0.08	0.1	-0.28	0.13	0.462
	Unemployed	0.19	0.26	-0.32	0.7	0.465
Reference levels: Control treatment, Female, 18-24 years old, London, non-white, Bachelor’s degree, does not prescribe antibiotics, English as first language, has not taken antibiotics in the past year, and employed.
p-values are unadjusted for multiple comparisons.
Estimates are coefficients from a binomial regression and represent a change to the log-odds of the outcome.
Exploratory outcome: AMR is an urgent issue
Effect		Estimate	SE	95%CI Lower	95%CI Upper	p
Intercept		0.87	0.2	0.48	1.26	1.30052e-05
Treatment	Superbugs	-0.01	0.11	-0.22	0.21	0.958
	Antibiotic Resistance	0.33	0.12	0.1	0.56	0.005
	The Antibiotic Crisis	0.46	0.12	0.22	0.7	0.000173206
Gender	Male	-0.2	0.09	-0.38	-0.03	0.022
	Other gender	-0.37	0.53	-1.4	0.66	0.481
Age	25-39	0.25	0.13	0	0.5	0.052
	40-54	0.97	0.14	0.7	1.24	2.0186e-12
	55+	1.43	0.14	1.16	1.71	3.29479e-24
Location	Midlands	-0.12	0.15	-0.41	0.18	0.443
	North	0.17	0.15	-0.12	0.46	0.249
	Northern Ireland	-0.15	0.3	-0.74	0.44	0.612
	Scotland	-0.05	0.19	-0.42	0.33	0.805
	South and East	0.01	0.13	-0.26	0.27	0.964
	Wales	0.1	0.23	-0.34	0.55	0.653
Income	Less than £40,000	0.11	0.09	-0.08	0.29	0.252
Ethnicity	White	0.08	0.12	-0.15	0.31	0.503
Education	No degree	-0.37	0.1	-0.56	-0.18	0.000146059
	None of the above / Prefer not to say	-0.98	0.26	-1.5	-0.47	0.000158432
Antibiotic prescriber	Prescribe antibiotics	0.17	0.27	-0.37	0.7	0.544
First language	Non-English First Language	-0.07	0.17	-0.41	0.27	0.681
Taken antibiotics in the past year	Taken antibiotics	0.1	0.09	-0.08	0.27	0.286
Employment	Inactive	0.02	0.11	-0.18	0.23	0.814
	Unemployed	0.12	0.25	-0.38	0.61	0.645
Reference levels: Control treatment, Female, 18-24 years old, London, non-white, Bachelor’s degree, does not prescribe antibiotics, English as first language, has not taken antibiotics in the past year, and employed.
p-values are unadjusted for multiple comparisons.
Estimates are coefficients from a binomial regression and represent a change to the log-odds of the outcome.
Exploratory outcome: I understand what AMR means
Effect		Estimate	SE	95%CI Lower	95%CI Upper	p
Intercept		2.23	0.23	1.77	2.69	2.0715e-21
Treatment	Superbugs	-0.16	0.12	-0.39	0.08	0.183
	Antibiotic Resistance	0.53	0.14	0.26	0.8	0.000106014
	The Antibiotic Crisis	0.46	0.14	0.19	0.72	0.001
Gender	Male	-0.33	0.1	-0.52	-0.14	0.001
	Other gender	0.96	1.03	-1.06	2.99	0.352
Age	25-39	-0.1	0.15	-0.4	0.19	0.494
	40-54	0.47	0.16	0.16	0.79	0.003
	55+	0.88	0.16	0.57	1.19	4.20141e-08
Location	Midlands	-0.17	0.17	-0.51	0.16	0.316
	North	0.07	0.17	-0.27	0.4	0.697
	Northern Ireland	-0.14	0.34	-0.8	0.52	0.67
	Scotland	-0.18	0.21	-0.6	0.24	0.393
	South and East	0	0.16	-0.31	0.3	0.982
	Wales	-0.26	0.24	-0.72	0.21	0.28
Income	Less than £40,000	-0.16	0.1	-0.36	0.04	0.127
Ethnicity	White	-0.11	0.14	-0.38	0.16	0.416
Education	No degree	-0.52	0.11	-0.74	-0.3	4.00227e-06
	None of the above / Prefer not to say	-1.35	0.26	-1.87	-0.84	2.86331e-07
Antibiotic prescriber	Prescribe antibiotics	-0.48	0.27	-1	0.04	0.069
First language	Non-English First Language	0.08	0.21	-0.33	0.49	0.692
Taken antibiotics in the past year	Taken antibiotics	-0.07	0.1	-0.26	0.13	0.499
Employment	Inactive	-0.16	0.11	-0.39	0.06	0.155
	Unemployed	0.17	0.29	-0.4	0.74	0.556
Reference levels: Control treatment, Female, 18-24 years old, London, non-white, Bachelor’s degree, does not prescribe antibiotics, English as first language, has not taken antibiotics in the past year, and employed.
p-values are unadjusted for multiple comparisons.
Estimates are coefficients from a binomial regression and represent a change to the log-odds of the outcome.
Subgroup analysis: 18 – 24 year olds
Effect		Estimate	SE	95%CI Lower	95%CI Upper	p
Intercept		1.14	0.29	0.58	1.71	7.64352e-05
Treatment	Superbugs	-0.03	0.2	-0.42	0.35	0.874
	Antibiotic Resistance	0.31	0.22	-0.12	0.73	0.165
	The Antibiotic Crisis	0.19	0.2	-0.21	0.59	0.354
Gender	Male	-0.25	0.16	-0.56	0.06	0.113
	Other gender	-0.49	1.06	-2.56	1.58	0.642
Location	Midlands	-0.36	0.25	-0.84	0.12	0.145
	North	0.3	0.24	-0.16	0.77	0.199
	Northern Ireland	0.35	0.67	-0.96	1.67	0.599
	Scotland	-0.35	0.36	-1.05	0.35	0.327
	South and East	0.06	0.21	-0.35	0.48	0.761
	Wales	0.47	0.46	-0.43	1.37	0.304
Income	Less than £40,000	0.1	0.16	-0.22	0.42	0.528
Ethnicity	White	0.1	0.17	-0.22	0.43	0.537
Education	No degree	-0.19	0.18	-0.54	0.16	0.281
	None of the above / Prefer not to say	-0.13	0.42	-0.96	0.7	0.76
Antibiotic prescriber	Prescribe antibiotics	-0.61	0.31	-1.22	0.01	0.054
First language	Non-English First Language	-0.13	0.29	-0.69	0.43	0.642
Taken antibiotics in the past year	Taken antibiotics	0.07	0.15	-0.23	0.36	0.655
Employment	Inactive	0.1	0.16	-0.21	0.42	0.514
	Unemployed	-0.44	0.37	-1.17	0.29	0.237
Reference levels: Control treatment, Female, London, non-white, Bachelor’s degree, does not prescribe antibiotics, English as first language, has not taken antibiotics in the past year, and employed.
p-values are unadjusted for multiple comparisons.
Estimates are coefficients from a quasibinomial regression and represent a change to the log-odds of the outcome.
Subgroup analysis: 25 – 39 year olds
Effect		Estimate	SE	95%CI Lower	95%CI Upper	p
Intercept		1.66	0.23	1.21	2.11	8.93956e-13
Treatment	Superbugs	0.1	0.14	-0.18	0.38	0.483
	Antibiotic Resistance	0.23	0.15	-0.07	0.52	0.129
	The Antibiotic Crisis	0.24	0.15	-0.06	0.53	0.112
Gender	Male	-0.21	0.12	-0.45	0.03	0.084
	Other gender	0.12	0.59	-1.04	1.28	0.842
Location	Midlands	0.01	0.18	-0.34	0.37	0.936
	North	-0.04	0.18	-0.38	0.31	0.844
	Northern Ireland	0.62	0.42	-0.2	1.44	0.141
	Scotland	0.02	0.23	-0.43	0.47	0.916
	South and East	0.01	0.17	-0.32	0.33	0.973
	Wales	0.09	0.28	-0.46	0.64	0.754
Income	Less than £40,000	0.08	0.13	-0.17	0.33	0.527
Ethnicity	White	-0.28	0.14	-0.55	-0.01	0.039
Education	No degree	-0.45	0.12	-0.68	-0.22	0.000114252
	None of the above / Prefer not to say	-0.81	0.38	-1.55	-0.07	0.033
Antibiotic prescriber	Prescribe antibiotics	0.13	0.28	-0.42	0.69	0.64
First language	Non-English First Language	0	0.21	-0.41	0.4	0.992
Taken antibiotics in the past year	Taken antibiotics	0.14	0.11	-0.07	0.35	0.191
Employment	Inactive	-0.29	0.16	-0.61	0.02	0.066
	Unemployed	0.12	0.31	-0.48	0.72	0.699
Reference levels: Control treatment, Female, London, non-white, Bachelor’s degree, does not prescribe antibiotics, English as first language, has not taken antibiotics in the past year, and employed.
p-values are unadjusted for multiple comparisons.
Estimates are coefficients from a quasibinomial regression and represent a change to the log-odds of the outcome.
Subgroup analysis: 40 – 54 year olds
Effect		Estimate	SE	95%CI Lower	95%CI Upper	p
Intercept		1.59	0.27	1.07	2.11	2.55218e-09
Treatment	Superbugs	0.13	0.16	-0.19	0.45	0.422
	Antibiotic Resistance	0.35	0.17	0.01	0.69	0.043
	The Antibiotic Crisis	0.37	0.17	0.04	0.71	0.03
Gender	Male	-0.23	0.13	-0.48	0.02	0.068
	Other gender	-0.06	1.01	-2.03	1.91	0.95
Location	Midlands	-0.17	0.22	-0.61	0.27	0.444
	North	0.04	0.22	-0.39	0.47	0.851
	Northern Ireland	-0.26	0.44	-1.13	0.61	0.553
	Scotland	0.05	0.31	-0.56	0.66	0.87
	South and East	-0.01	0.2	-0.41	0.39	0.95
	Wales	0.34	0.36	-0.36	1.04	0.344
Income	Less than £40,000	-0.14	0.13	-0.4	0.12	0.299
Ethnicity	White	0.44	0.18	0.08	0.79	0.017
Education	No degree	-0.3	0.14	-0.58	-0.02	0.037
	None of the above / Prefer not to say	-1.11	0.34	-1.77	-0.45	0.001
Antibiotic prescriber	Prescribe antibiotics	0.28	0.55	-0.79	1.36	0.604
First language	Non-English First Language	0.37	0.26	-0.14	0.89	0.154
Taken antibiotics in the past year	Taken antibiotics	0.09	0.14	-0.18	0.36	0.515
Employment	Inactive	-0.13	0.17	-0.45	0.2	0.449
	Unemployed	0.63	0.41	-0.18	1.43	0.127
Reference levels: Control treatment, Female, London, non-white, Bachelor’s degree, does not prescribe antibiotics, English as first language, has not taken antibiotics in the past year, and employed.
p-values are unadjusted for multiple comparisons.
Estimates are coefficients from a quasibinomial regression and represent a change to the log-odds of the outcome.
Subgroup analysis: 55+ year olds
Effect		Estimate	SE	95%CI Lower	95%CI Upper	p
Intercept		2.4	0.35	1.71	3.08	1.09015e-11
Treatment	Superbugs	0.3	0.16	-0.01	0.61	0.057
	Antibiotic Resistance	0.61	0.17	0.28	0.93	0.000267752
	The Antibiotic Crisis	0.36	0.16	0.04	0.68	0.026
Gender	Male	-0.16	0.12	-0.4	0.07	0.177
	Other gender	13.23	508.22	-982.86	1009.32	0.979
Location	Midlands	-0.3	0.28	-0.84	0.25	0.284
	North	-0.22	0.27	-0.75	0.3	0.399
	Northern Ireland	-0.49	0.45	-1.37	0.39	0.277
	Scotland	-0.44	0.3	-1.03	0.15	0.145
	South and East	-0.36	0.25	-0.85	0.12	0.142
	Wales	-0.73	0.31	-1.34	-0.12	0.019
Income	Less than £40,000	0.12	0.13	-0.12	0.37	0.32
Ethnicity	White	0.44	0.25	-0.06	0.94	0.083
Education	No degree	-0.75	0.16	-1.07	-0.43	4.30088e-06
	None of the above / Prefer not to say	-1.58	0.36	-2.28	-0.88	1.06953e-05
Antibiotic prescriber	Prescribe antibiotics	1	1.6	-2.13	4.13	0.53
First language	Non-English First Language	-0.55	0.31	-1.17	0.07	0.08
Taken antibiotics in the past year	Taken antibiotics	0.17	0.14	-0.11	0.44	0.235
Employment	Inactive	-0.07	0.12	-0.31	0.17	0.556
	Unemployed	-0.44	0.38	-1.19	0.32	0.256
Reference levels: Control treatment, Female, non-white, Bachelor’s degree, does not prescribe antibiotics, English as first language, has not taken antibiotics in the past year, and employed.
p-values are unadjusted for multiple comparisons.
Estimates are coefficients from a quasibinomial regression and represent a change to the log-odds of the outcome.
Subgroup analysis: Non-white participants
Effect		Estimate	SE	95%CI Lower	95%CI Upper	p
Intercept		0.69	0.28	0.15	1.24	0.013
Treatment	Superbugs	0.05	0.18	-0.31	0.41	0.771
	Antibiotic Resistance	0.21	0.2	-0.18	0.6	0.287
	The Antibiotic Crisis	0.47	0.21	0.06	0.87	0.024
Gender	Male	-0.04	0.16	-0.35	0.27	0.808
	Other gender	-0.3	0.72	-1.71	1.11	0.673
Age	25-39	0.46	0.18	0.1	0.82	0.012
	40-54	0.47	0.21	0.06	0.88	0.024
	55+	0.89	0.27	0.37	1.42	0.001
Location	Midlands	-0.07	0.2	-0.47	0.33	0.73
	North	0.39	0.22	-0.05	0.83	0.081
	Northern Ireland	-1.2	0.73	-2.63	0.23	0.1
	Scotland	0.46	0.44	-0.39	1.32	0.29
	South and East	0.09	0.18	-0.27	0.45	0.636
	Wales	-0.2	0.42	-1.01	0.62	0.636
Income	Less than £40,000	0.12	0.16	-0.19	0.42	0.458
Education	No degree	-0.06	0.15	-0.36	0.23	0.677
	None of the above / Prefer not to say	-0.28	0.53	-1.32	0.76	0.599
Antibiotic prescriber	Prescribe antibiotics	-0.63	0.3	-1.21	-0.05	0.032
First language	Non-English First Language	0.27	0.2	-0.13	0.66	0.188
Taken antibiotics in the past year	Taken antibiotics	0.39	0.15	0.1	0.68	0.009
Employment	Inactive	-0.28	0.17	-0.61	0.06	0.107
	Unemployed	0.26	0.42	-0.56	1.07	0.535
Reference levels: Control treatment, Female, 18-24 years old, London, Bachelor’s degree, does not prescribe antibiotics, English as first language, has not taken antibiotics in the past year, and employed.
p-values are unadjusted for multiple comparisons.
Estimates are coefficients from a quasibinomial regression and represent a change to the log-odds of the outcome.
Subgroup analysis: White participants
Effect		Estimate	SE	95%CI Lower	95%CI Upper	p
Intercept		1.64	0.17	1.31	1.98	2.32673e-21
Treatment	Superbugs	0.16	0.09	-0.01	0.34	0.071
	Antibiotic Resistance	0.41	0.09	0.23	0.6	9.62063e-06
	The Antibiotic Crisis	0.28	0.09	0.09	0.46	0.003
Gender	Male	-0.23	0.07	-0.36	-0.09	0.001
	Other gender	0.27	0.57	-0.85	1.39	0.632
Age	25-39	-0.06	0.11	-0.29	0.16	0.582
	40-54	0.65	0.12	0.42	0.88	3.36647e-08
	55+	0.99	0.12	0.76	1.22	1.68623e-17
Location	Midlands	-0.27	0.14	-0.53	0	0.049
	North	-0.12	0.13	-0.38	0.14	0.353
	Northern Ireland	0.04	0.25	-0.45	0.54	0.867
	Scotland	-0.27	0.16	-0.58	0.04	0.088
	South and East	-0.18	0.12	-0.42	0.06	0.147
	Wales	-0.14	0.18	-0.49	0.22	0.44
Income	Less than £40,000	0	0.07	-0.14	0.14	0.997
Education	No degree	-0.5	0.08	-0.66	-0.34	1.19272e-09
	None of the above / Prefer not to say	-1.07	0.2	-1.46	-0.68	8.75779e-08
Antibiotic prescriber	Prescribe antibiotics	0.2	0.26	-0.3	0.71	0.435
First language	Non-English First Language	-0.18	0.17	-0.5	0.15	0.282
Taken antibiotics in the past year	Taken antibiotics	0.05	0.07	-0.09	0.19	0.484
Employment	Inactive	-0.02	0.08	-0.18	0.14	0.772
	Unemployed	-0.03	0.2	-0.42	0.35	0.864
Reference levels: Control treatment, Female, 18-24 years old, London, Bachelor’s degree, does not prescribe antibiotics, English as first language, has not taken antibiotics in the past year, and employed.
p-values are unadjusted for multiple comparisons.
Estimates are coefficients from a quasibinomial regression and represent a change to the log-odds of the outcome.
Subgroup analysis: Familiar with AMR
Effect		Estimate	SE	95%CI Lower	95%CI Upper	p
Intercept		1.33	0.16	1.02	1.64	1.6299e-16
Treatment	Superbugs	0.29	0.09	0.11	0.47	0.002
	Antibiotic Resistance	0.44	0.09	0.26	0.63	3.07062e-06
	The Antibiotic Crisis	0.3	0.09	0.13	0.48	0.001
Gender	Male	-0.19	0.07	-0.33	-0.06	0.006
	Other gender	0.07	0.49	-0.88	1.03	0.884
Age	25-39	0.02	0.11	-0.19	0.23	0.853
	40-54	0.56	0.11	0.33	0.78	1.05569e-06
	55+	1	0.12	0.78	1.23	5.93638e-18
Location	Midlands	-0.06	0.12	-0.29	0.18	0.641
	North	0.15	0.12	-0.08	0.38	0.208
	Northern Ireland	-0.02	0.25	-0.5	0.46	0.928
	Scotland	-0.05	0.15	-0.35	0.25	0.726
	South and East	0	0.11	-0.21	0.21	0.975
	Wales	0.21	0.19	-0.15	0.57	0.255
Income	Less than £40,000	0.02	0.07	-0.12	0.17	0.752
Ethnicity	White	0.15	0.09	-0.04	0.33	0.117
Education	No degree	-0.39	0.08	-0.55	-0.24	4.96283e-07
	None of the above / Prefer not to say	-1.09	0.2	-1.48	-0.69	6.8168e-08
Antibiotic prescriber	Prescribe antibiotics	-0.18	0.19	-0.56	0.19	0.334
First language	Non-English First Language	0.02	0.14	-0.27	0.3	0.913
Taken antibiotics in the past year	Taken antibiotics	0.08	0.07	-0.06	0.22	0.261
Employment	Inactive	-0.06	0.08	-0.23	0.1	0.447
	Unemployed	0.06	0.21	-0.36	0.48	0.777
Reference levels: Control treatment, Female, 18-24 years old, London, non-white, Bachelor’s degree, does not prescribe antibiotics, English as first language, has not taken antibiotics in the past year, and employed.
p-values are unadjusted for multiple comparisons.
Estimates are coefficients from a quasibinomial regression and represent a change to the log-odds of the outcome.
Subgroup analysis: Not familiar with AMR
Effect		Estimate	SE	95%CI Lower	95%CI Upper	p
Intercept		1.04	0.36	0.33	1.74	0.004
Treatment	Superbugs	0.38	0.21	-0.02	0.79	0.062
	Antibiotic Resistance	0.81	0.22	0.39	1.23	0.000181579
	The Antibiotic Crisis	0.57	0.24	0.11	1.04	0.016
Gender	Male	-0.29	0.15	-0.58	0	0.047
	Other gender	-0.02	1.1	-2.18	2.14	0.986
Age	25-39	0.08	0.21	-0.33	0.5	0.694
	40-54	0.72	0.23	0.27	1.17	0.002
	55+	0.71	0.22	0.27	1.15	0.002
Location	Midlands	-0.4	0.26	-0.91	0.11	0.128
	North	-0.33	0.25	-0.82	0.17	0.197
	Northern Ireland	0.37	0.64	-0.89	1.62	0.569
	Scotland	-0.34	0.33	-0.98	0.31	0.308
	South and East	-0.28	0.24	-0.75	0.18	0.232
	Wales	-0.87	0.36	-1.57	-0.17	0.015
Income	Less than £40,000	0.02	0.15	-0.28	0.31	0.917
Ethnicity	White	-0.38	0.2	-0.77	0.02	0.061
Education	No degree	-0.35	0.17	-0.69	0	0.048
	None of the above / Prefer not to say	-0.2	0.45	-1.07	0.68	0.662
Antibiotic prescriber	Prescribe antibiotics	0.98	1.26	-1.5	3.46	0.439
First language	Non-English First Language	-0.1	0.29	-0.68	0.47	0.72
Taken antibiotics in the past year	Taken antibiotics	0	0.15	-0.3	0.3	0.982
Employment	Inactive	-0.08	0.17	-0.41	0.24	0.622
	Unemployed	0.14	0.35	-0.54	0.82	0.683
Reference levels: Control treatment, Female, 18-24 years old, London, non-white, Bachelor’s degree, does not prescribe antibiotics, English as first language, has not taken antibiotics in the past year, and employed.
p-values are unadjusted for multiple comparisons.
Estimates are coefficients from a quasibinomial regression and represent a change to the log-odds of the outcome.
Secondary outcome: Comprehension of AMR
Effect		Estimate	SE	95%CI Lower	95%CI Upper	p
Intercept		0.62	0.08	0.47	0.78	2.81179e-15
Treatment	Superbugs	0.08	0.04	-0.01	0.16	0.069
	Antibiotic Resistance	0.12	0.04	0.03	0.2	0.007
	The Antibiotic Crisis	0.09	0.04	0	0.17	0.044
Gender	Male	-0.09	0.03	-0.15	-0.02	0.008
	Other gender	0.01	0.22	-0.41	0.43	0.967
Age	25-39	-0.02	0.06	-0.13	0.09	0.699
	40-54	0.16	0.06	0.05	0.27	0.004
	55+	0.23	0.05	0.12	0.33	3.90377e-05
Location	Midlands	0.01	0.06	-0.1	0.12	0.872
	North	0.08	0.05	-0.02	0.19	0.118
	Northern Ireland	0.02	0.11	-0.2	0.24	0.883
	Scotland	0.11	0.07	-0.03	0.25	0.117
	South and East	0.22	0.05	0.12	0.32	1.99468e-05
	Wales	0.03	0.08	-0.13	0.19	0.697
Income	Less than £40,000	-0.06	0.03	-0.13	0	0.057
Ethnicity	White	-0.01	0.05	-0.1	0.08	0.804
Education	No degree	-0.23	0.04	-0.3	-0.16	9.20986e-11
	None of the above / Prefer not to say	-0.67	0.11	-0.88	-0.47	2.012e-10
Antibiotic prescriber	Prescribe antibiotics	-0.57	0.1	-0.76	-0.37	1.98042e-08
First language	Non-English First Language	-0.12	0.07	-0.25	0.01	0.064
Taken antibiotics in the past year	Taken antibiotics	-0.2	0.03	-0.26	-0.13	3.44956e-09
Employment	Inactive	0.12	0.04	0.05	0.2	0.001
	Unemployed	0.09	0.09	-0.1	0.27	0.351
Reference levels: Control treatment, Female, 18-24 years old, London, non-white, Bachelor’s degree, does not prescribe antibiotics, English as first language, has not taken antibiotics in the past year, and employed.
p-values are unadjusted for multiple comparisons.
Estimates are coefficients from a quasibinomial regression and represent a change to the log-odds of the outcome.
Secondary outcome: Confidence in answers
Effect		Estimate	SE	95%CI Lower	95%CI Upper	p
Intercept		5.76	0.84	4.12	7.4	5.8263e-12
Treatment	Superbugs	0.23	0.35	-0.45	0.9	0.514
	Antibiotic Resistance	1.05	0.45	0.18	1.93	0.018
	The Antibiotic Crisis	0.76	0.41	-0.04	1.57	0.063
Gender	Male	-0.93	0.32	-1.56	-0.3	0.004
	Other gender	12.05	814.78	-1584.88	1608.99	0.988
Age	25-39	0.57	0.51	-0.43	1.57	0.265
	40-54	0.3	0.49	-0.65	1.26	0.532
	55+	0.18	0.46	-0.73	1.09	0.698
Location	Midlands	-0.97	0.68	-2.31	0.37	0.155
	North	-1.01	0.66	-2.31	0.29	0.127
	Northern Ireland	-1.95	0.85	-3.63	-0.28	0.022
	Scotland	-0.97	0.79	-2.52	0.57	0.218
	South and East	-0.6	0.66	-1.89	0.68	0.358
	Wales	-1.59	0.76	-3.07	-0.11	0.036
Income	Less than £40,000	-0.19	0.31	-0.8	0.42	0.54
Ethnicity	White	0.25	0.44	-0.61	1.1	0.573
Education	No degree	-0.7	0.39	-1.46	0.05	0.069
	None of the above / Prefer not to say	-1.84	0.65	-3.11	-0.57	0.005
Antibiotic prescriber	Prescribe antibiotics	-0.1	1.04	-2.13	1.93	0.923
First language	Non-English First Language	-0.16	0.63	-1.39	1.07	0.794
Taken antibiotics in the past year	Taken antibiotics	-0.2	0.3	-0.79	0.4	0.52
Employment	Inactive	-0.17	0.33	-0.82	0.48	0.61
	Unemployed	-0.26	0.76	-1.74	1.23	0.733
Reference levels: Control treatment, Female, 18-24 years old, London, non-white, Bachelor’s degree, does not prescribe antibiotics, English as first language, has not taken antibiotics in the past year, and employed.
p-values are unadjusted for multiple comparisons.
Estimates are coefficients from a binomial regression and represent a change to the log-odds of the outcome.
Exploratory outcome: Behavioural intent to visit the GP
Effect		Estimate	SE	95%CI Lower	95%CI Upper	p
Intercept		-1.51	0.23	-1.96	-1.06	5.34145e-11
Treatment	Superbugs	-0.31	0.14	-0.58	-0.03	0.028
	Antibiotic Resistance	-0.23	0.14	-0.5	0.05	0.107
	The Antibiotic Crisis	-0.25	0.14	-0.52	0.03	0.078
Gender	Male	0.61	0.11	0.39	0.82	3.54789e-08
	Other gender	0.2	0.6	-0.96	1.37	0.732
Age	25-39	0.33	0.15	0.03	0.63	0.032
	40-54	-0.27	0.17	-0.6	0.05	0.102
	55+	-0.88	0.19	-1.25	-0.51	2.41573e-06
Location	Midlands	-0.3	0.17	-0.63	0.02	0.066
	North	-0.29	0.16	-0.6	0.02	0.066
	Northern Ireland	-0.63	0.38	-1.38	0.12	0.099
	Scotland	-0.39	0.23	-0.83	0.06	0.088
	South and East	-0.54	0.15	-0.84	-0.25	0.000286762
	Wales	-0.57	0.27	-1.1	-0.03	0.038
Income	Less than £40,000	0.34	0.11	0.12	0.56	0.002
Ethnicity	White	-0.76	0.12	-1	-0.53	1.91982e-10
Education	No degree	-0.03	0.11	-0.25	0.18	0.756
	None of the above / Prefer not to say	0.52	0.31	-0.1	1.14	0.098
Antibiotic prescriber	Prescribe antibiotics	0.97	0.24	0.51	1.44	4.50672e-05
First language	Non-English First Language	0.31	0.18	-0.03	0.66	0.076
Taken antibiotics in the past year	Taken antibiotics	0.88	0.1	0.68	1.08	2.47366e-17
Employment	Inactive	-0.53	0.14	-0.81	-0.25	0.000205976
	Unemployed	-0.02	0.27	-0.56	0.51	0.938
Reference levels: Control treatment, Female, 18-24 years old, London, non-white, Bachelor’s degree, does not prescribe antibiotics, English as first language, has not taken antibiotics in the past year, and employed.
p-values are unadjusted for multiple comparisons.
Estimates are coefficients from a binomial regression and represent a change to the log-odds of the outcome.
Exploratory outcome: Behavioural intent to visit a pharmacist
Effect		Estimate	SE	95%CI Lower	95%CI Upper	p
Intercept		-1.51	0.19	-1.88	-1.14	1.79382e-15
Treatment	Superbugs	0.08	0.1	-0.12	0.29	0.442
	Antibiotic Resistance	0.02	0.11	-0.19	0.23	0.858
	The Antibiotic Crisis	0.01	0.11	-0.2	0.22	0.931
Gender	Male	0.31	0.08	0.16	0.47	8.05255e-05
	Other gender	0.82	0.45	-0.06	1.71	0.069
Age	25-39	0.34	0.14	0.07	0.6	0.013
	40-54	0.24	0.14	-0.04	0.51	0.088
	55+	0.28	0.14	0.01	0.55	0.04
Location	Midlands	-0.07	0.13	-0.33	0.19	0.594
	North	-0.12	0.13	-0.37	0.13	0.34
	Northern Ireland	-0.23	0.27	-0.76	0.31	0.402
	Scotland	-0.32	0.18	-0.66	0.02	0.069
	South and East	-0.26	0.12	-0.5	-0.03	0.028
	Wales	-0.66	0.22	-1.08	-0.23	0.002
Income	Less than £40,000	0.24	0.08	0.07	0.4	0.004
Ethnicity	White	-0.48	0.1	-0.68	-0.27	4.50969e-06
Education	No degree	0.05	0.08	-0.12	0.21	0.578
	None of the above / Prefer not to say	0.51	0.24	0.03	0.99	0.035
Antibiotic prescriber	Prescribe antibiotics	0.76	0.22	0.33	1.19	0.001
First language	Non-English First Language	0.17	0.15	-0.13	0.47	0.266
Taken antibiotics in the past year	Taken antibiotics	0.64	0.08	0.49	0.8	2.89434e-16
Employment	Inactive	-0.14	0.09	-0.32	0.04	0.131
	Unemployed	0.09	0.22	-0.33	0.51	0.668
Reference levels: Control treatment, Female, 18-24 years old, London, non-white, Bachelor’s degree, does not prescribe antibiotics, English as first language, has not taken antibiotics in the past year, and employed.
p-values are unadjusted for multiple comparisons.
Estimates are coefficients from a binomial regression and represent a change to the log-odds of the outcome.
Exploratory outcome: Behavioural intent to request antibiotics
Effect		Estimate	SE	95%CI Lower	95%CI Upper	p
Intercept		-2.65	0.27	-3.19	-2.12	2.73733e-22
Treatment	Superbugs	-0.03	0.16	-0.35	0.29	0.838
	Antibiotic Resistance	0.01	0.17	-0.31	0.34	0.933
	The Antibiotic Crisis	-0.04	0.17	-0.36	0.29	0.83
Gender	Male	0.8	0.13	0.54	1.05	8.78636e-10
	Other gender	0.39	0.66	-0.91	1.69	0.558
Age	25-39	0.23	0.17	-0.11	0.56	0.18
	40-54	-0.37	0.19	-0.75	0	0.05
	55+	-1.02	0.22	-1.44	-0.59	2.36416e-06
Location	Midlands	-0.49	0.19	-0.87	-0.12	0.011
	North	-0.34	0.18	-0.69	0.01	0.057
	Northern Ireland	-1.09	0.49	-2.06	-0.13	0.026
	Scotland	-0.48	0.26	-0.99	0.03	0.064
	South and East	-0.69	0.17	-1.02	-0.35	6.48031e-05
	Wales	-0.37	0.29	-0.95	0.21	0.208
Income	Less than £40,000	0.18	0.13	-0.07	0.44	0.165
Ethnicity	White	-0.48	0.14	-0.75	-0.21	0.001
Education	No degree	0.27	0.13	0.01	0.52	0.042
	None of the above / Prefer not to say	1.45	0.32	0.83	2.07	4.81262e-06
Antibiotic prescriber	Prescribe antibiotics	1.08	0.25	0.59	1.58	1.64036e-05
First language	Non-English First Language	0.29	0.21	-0.11	0.69	0.16
Taken antibiotics in the past year	Taken antibiotics	1.35	0.13	1.1	1.59	4.84476e-27
Employment	Inactive	-0.55	0.17	-0.87	-0.22	0.001
	Unemployed	-0.28	0.34	-0.96	0.39	0.412
Reference levels: Control treatment, Female, 18-24 years old, London, non-white, Bachelor’s degree, does not prescribe antibiotics, English as first language, has not taken antibiotics in the past year, and employed.
p-values are unadjusted for multiple comparisons.
Estimates are coefficients from a binomial regression and represent a change to the log-odds of the outcome.
Exploratory outcome: Behavioural intent to take other medications
Effect		Estimate	SE	95%CI Lower	95%CI Upper	p
Intercept		-0.7	0.16	-1.02	-0.39	1.5295e-05
Treatment	Superbugs	-0.09	0.09	-0.26	0.09	0.331
	Antibiotic Resistance	0.12	0.09	-0.05	0.3	0.16
	The Antibiotic Crisis	0.06	0.09	-0.11	0.24	0.494
Gender	Male	0.14	0.07	0.02	0.27	0.028
	Other gender	0.16	0.44	-0.69	1.01	0.716
Age	25-39	0.26	0.12	0.03	0.48	0.027
	40-54	0.12	0.12	-0.11	0.35	0.294
	55+	0.31	0.11	0.09	0.53	0.007
Location	Midlands	-0.04	0.12	-0.27	0.19	0.75
	North	-0.04	0.11	-0.26	0.18	0.733
	Northern Ireland	-0.2	0.23	-0.66	0.26	0.388
	Scotland	-0.22	0.15	-0.51	0.07	0.134
	South and East	-0.02	0.1	-0.22	0.19	0.884
	Wales	0	0.16	-0.32	0.32	0.991
Income	Less than £40,000	0.1	0.07	-0.04	0.23	0.16
Ethnicity	White	-0.03	0.09	-0.22	0.15	0.723
Education	No degree	-0.09	0.07	-0.23	0.05	0.212
	None of the above / Prefer not to say	-0.05	0.22	-0.49	0.39	0.825
Antibiotic prescriber	Prescribe antibiotics	0.48	0.21	0.06	0.89	0.025
First language	Non-English First Language	0.12	0.14	-0.14	0.39	0.362
Taken antibiotics in the past year	Taken antibiotics	0.33	0.07	0.2	0.46	1.09553e-06
Employment	Inactive	-0.07	0.08	-0.22	0.08	0.377
	Unemployed	0.15	0.19	-0.22	0.52	0.432
Reference levels: Control treatment, Female, 18-24 years old, London, non-white, Bachelor’s degree, does not prescribe antibiotics, English as first language, has not taken antibiotics in the past year, and employed.
p-values are unadjusted for multiple comparisons.
Estimates are coefficients from a binomial regression and represent a change to the log-odds of the outcome.
Exploratory outcome: Behavioural intent to stop antibiotics early
Effect		Estimate	SE	95%CI Lower	95%CI Upper	p
Intercept		0.66	0.54	-0.39	1.71	0.219
Treatment	Superbugs	0.03	0.32	-0.6	0.67	0.917
	Antibiotic Resistance	-0.57	0.33	-1.21	0.07	0.082
	The Antibiotic Crisis	-0.65	0.33	-1.29	0	0.05
Gender	Male	0.51	0.25	0.03	0.99	0.037
	Other gender	-0.7	1.29	-3.22	1.83	0.588
Age	25-39	0.23	0.33	-0.42	0.87	0.487
	40-54	0.07	0.38	-0.67	0.81	0.862
	55+	-0.57	0.43	-1.41	0.27	0.183
Location	Midlands	0.07	0.37	-0.66	0.79	0.853
	North	0.47	0.35	-0.21	1.15	0.172
	Northern Ireland	-0.79	0.99	-2.72	1.14	0.424
	Scotland	-0.36	0.5	-1.35	0.63	0.479
	South and East	-0.28	0.33	-0.92	0.37	0.399
	Wales	-0.3	0.54	-1.37	0.76	0.577
Income	Less than £40,000	-0.44	0.25	-0.93	0.05	0.081
Ethnicity	White	-0.02	0.26	-0.52	0.49	0.944
Education	No degree	-0.11	0.26	-0.62	0.4	0.675
	None of the above / Prefer not to say	0.32	0.58	-0.83	1.46	0.587
Antibiotic prescriber	Prescribe antibiotics	0.25	0.44	-0.6	1.11	0.565
First language	Non-English First Language	-0.5	0.38	-1.24	0.23	0.181
Taken antibiotics in the past year	Taken antibiotics	0.06	0.26	-0.44	0.57	0.803
Employment	Inactive	-0.16	0.33	-0.81	0.48	0.622
	Unemployed	0.58	0.73	-0.85	2.01	0.428
Reference levels: Control treatment, Female, 18-24 years old, London, non-white, Bachelor’s degree, does not prescribe antibiotics, English as first language, has not taken antibiotics in the past year, and employed.
p-values are unadjusted for multiple comparisons.
Estimates are coefficients from a binomial regression and represent a change to the log-odds of the outcome.
Exploratory outcome: Recall
Effect		Estimate	SE	95%CI Lower	95%CI Upper	p
Intercept		1.32	0.18	0.97	1.67	1.94533e-13
Treatment	Superbugs	-0.31	0.1	-0.5	-0.12	0.001
	Antibiotic Resistance	0.38	0.1	0.17	0.58	0.000261359
	The Antibiotic Crisis	0.12	0.1	-0.07	0.32	0.221
Gender	Male	-0.51	0.08	-0.66	-0.37	7.66566e-12
	Other gender	-0.43	0.48	-1.37	0.5	0.361
Age	25-39	0.17	0.12	-0.07	0.41	0.166
	40-54	0.62	0.13	0.38	0.87	7.52823e-07
	55+	0.53	0.12	0.29	0.77	1.45696e-05
Location	Midlands	-0.26	0.13	-0.52	0	0.048
	North	-0.04	0.13	-0.29	0.21	0.775
	Northern Ireland	0.01	0.26	-0.51	0.52	0.979
	Scotland	-0.12	0.16	-0.44	0.2	0.463
	South and East	-0.06	0.12	-0.29	0.17	0.623
	Wales	-0.12	0.19	-0.49	0.24	0.505
Income	Less than £40,000	-0.18	0.08	-0.33	-0.02	0.023
Ethnicity	White	-0.03	0.1	-0.24	0.17	0.749
Education	No degree	-0.16	0.08	-0.32	0	0.05
	None of the above / Prefer not to say	-1	0.23	-1.45	-0.55	1.49605e-05
Antibiotic prescriber	Prescribe antibiotics	-0.91	0.22	-1.34	-0.49	2.58716e-05
First language	Non-English First Language	-0.24	0.15	-0.53	0.06	0.113
Taken antibiotics in the past year	Taken antibiotics	-0.35	0.08	-0.49	-0.2	3.9823e-06
Employment	Inactive	-0.01	0.09	-0.18	0.16	0.933
	Unemployed	0.51	0.23	0.05	0.97	0.031
Reference levels: Control treatment, Female, 18-24 years old, London, non-white, Bachelor’s degree, does not prescribe antibiotics, English as first language, has not taken antibiotics in the past year, and employed.
p-values are unadjusted for multiple comparisons.
Estimates are coefficients from a binomial regression and represent a change to the log-odds of the outcome.
